# Supplementary material for: The Metabolic Switch of Physical Activity in Non-Obese Insulin Resistant Individuals
Source: Int J Mol Sci. 2023 Apr 25;24(9):7816. doi: 10.3390/ijms24097816 (PMC10178125; doi:10.3390/ijms24097816)
Supplement: Supplementary file 1 [file ijms-24-07816-s001.zip]

Archive with 2 entries (2 files):
- Supplementary figures and tables_final.pdf
- Supplementary Table 4.csv
